# Supplementary material for: Critical factors influencing cost estimators’ judgements on cost contingencies in highway construction projects: An empirical study in the UK
Source: PLoS One. 2024 Dec 16;19(12):e0314665. doi: 10.1371/journal.pone.0314665 (PMC11649144; doi:10.1371/journal.pone.0314665)
Supplement: S2 File — (ZIP) [file pone.0314665.s002.zip]

Archive with 13 entries (13 files):
- Focus group transcript.docx
- Transcription (interview A).docx
- Transcription (interview B).docx
- Transcription (Interview C).docx
- Transcription (Interview D).docx
- Transcription (Interview E).docx
- Transcription (Interview F).docx
- Transcription (Interview G).docx
- Transcription (Interview H).docx
- Transcription (Interview I).docx
- Transcription (Interview J).docx
- Transcription (Interview K).docx
- Transcription (Interview L).docx
